# Supplementary material for: Pig-Derived Probiotic Bacillus tequilensis YB-2 Alleviates Intestinal Inflammation and Intestinal Barrier Damage in Colitis Mice by Suppressing the TLR4/NF-κB Signaling Pathway
Source: Animals (Basel). 2024 Jul 5;14(13):1989. doi: 10.3390/ani14131989 (PMC11240761; doi:10.3390/ani14131989)
Supplement: Supplementary file 1 [file animals-14-01989-s001.zip]

Archive with 1 entries (1 files):
- animals-3050292-supplementary.pdf
